# Supplementary material for: Identification of ZBTB4 as an immunological biomarker that can inhibit the proliferation and invasion of pancreatic cancer
Source: BMC Cancer. 2023 Mar 22;23:263. doi: 10.1186/s12885-023-10749-x (PMC10035130; doi:10.1186/s12885-023-10749-x)
Supplement: Supplementary file 5 — Additional file 5: Table S3. Gene MANIA analysis of genes interacting with ZBTB4. [file 12885_2023_10749_MOESM5_ESM.xls]

## Sheet: genemania-genes
Table S3. Gene MANIA analysis of genes interacting with ZBTB4
Symbol	Score	Functions
ZBTB4	0.960802	DNA-binding transcription repressor activity
ZNF652	0.00171106
ZBTB38	0.000644159
SIN3B	0.000593426	histone deacetylase complex, macromolecule deacylation, nuclear chromatin, protein deacylation
HIPK2	0.000474428	myeloid cell differentiation
CBFA2T3	0.000450638	ADP metabolic process, glycolytic process, myeloid cell differentiation, regulation of ATP metabolic process
SIN3A	0.000408919	histone deacetylase complex, macromolecule deacylation, myeloid cell differentiation, nuclear chromatin, protein deacylation, regulation of DNA binding
PRDM5	0.000300405	DNA-binding transcription repressor activity, macromolecule deacylation, protein deacylation
ZBTB17	0.000220384	DNA-binding transcription repressor activity
ZBTB20	0.000169708	ADP metabolic process, DNA-binding transcription repressor activity, glycolytic process, regulation of ATP metabolic process
MPHOSPH8	0.000151948	nuclear chromatin
FAM172A	0.000148303
ZBTB7A	0.000144717	ADP metabolic process, glycolytic process, histone deacetylase complex, myeloid cell differentiation, nuclear chromatin, regulation of ATP metabolic process, regulation of DNA binding
ZBTB11	0.000139897
ZNF420	0.000138995
ZNF148	0.000136222	DNA-binding transcription repressor activity
OSBPL5	0.000133268
HIC1	0.000131683	DNA-binding transcription repressor activity
RABGAP1	0.000131571
DDX17	0.000124658
RSF1	0.000119171	nuclear chromatin, regulation of DNA binding
