# Supplementary material for: Identification of ZBTB4 as an immunological biomarker that can inhibit the proliferation and invasion of pancreatic cancer
Source: BMC Cancer. 2023 Mar 22;23:263. doi: 10.1186/s12885-023-10749-x (PMC10035130; doi:10.1186/s12885-023-10749-x)
Supplement: Supplementary file 6 — Additional file 6: Table S4. Gene Ontology term enrichment analysis of the ZBTB4 and its interacting genes. [file 12885_2023_10749_MOESM6_ESM.xls]

## Sheet: Sheet1
Table S4.Gene Ontology term enrichment analysis of the ZBTB4 and its interacting genes
ID	Description	GeneRatio	BgRatio	pvalue	p.adjust	qvalue	geneID	Count	ONTOLOGY
GO:0140110	transcription regulator activity	15/20	1977/16967	8.25763e-11	9.744e-09	6.34533e-09	ZBTB4/ZNF652/ZBTB38/HIPK2/CBFA2T3/SIN3A/PRDM5/ZBTB17/ZBTB20/ZBTB7A/ZBTB11/ZNF420/ZNF148/HIC1/DDX17	15	MF
GO:0051252	regulation of RNA metabolic process	18/21	3552/17910	1.5555e-10	1.08583e-07	7.00659e-08	ZBTB4/ZNF652/ZBTB38/HIPK2/CBFA2T3/SIN3A/PRDM5/ZBTB17/ZBTB20/MPHOSPH8/FAM172A/ZBTB7A/ZBTB11/ZNF420/ZNF148/HIC1/DDX17/RSF1	18	BP
GO:0045892	negative regulation of transcription, DNA-templated	2022-12-21	1083/17910	3.97983e-10	1.08583e-07	7.00659e-08	ZBTB4/ZBTB38/HIPK2/CBFA2T3/SIN3A/PRDM5/ZBTB20/MPHOSPH8/ZBTB7A/ZNF148/HIC1/RSF1	12	BP
GO:0019219	regulation of nucleobase-containing compound metabolic process	18/21	3853/17910	6.35987e-10	1.08583e-07	7.00659e-08	ZBTB4/ZNF652/ZBTB38/HIPK2/CBFA2T3/SIN3A/PRDM5/ZBTB17/ZBTB20/MPHOSPH8/FAM172A/ZBTB7A/ZBTB11/ZNF420/ZNF148/HIC1/DDX17/RSF1	18	BP
GO:1903507	negative regulation of nucleic acid-templated transcription	2022-12-21	1137/17910	6.96961e-10	1.08583e-07	7.00659e-08	ZBTB4/ZBTB38/HIPK2/CBFA2T3/SIN3A/PRDM5/ZBTB20/MPHOSPH8/ZBTB7A/ZNF148/HIC1/RSF1	12	BP
GO:1902679	negative regulation of RNA biosynthetic process	2022-12-21	1139/17910	7.1119e-10	1.08583e-07	7.00659e-08	ZBTB4/ZBTB38/HIPK2/CBFA2T3/SIN3A/PRDM5/ZBTB20/MPHOSPH8/ZBTB7A/ZNF148/HIC1/RSF1	12	BP
GO:0006355	regulation of transcription, DNA-templated	17/21	3266/17910	7.43717e-10	1.08583e-07	7.00659e-08	ZBTB4/ZNF652/ZBTB38/HIPK2/CBFA2T3/SIN3A/PRDM5/ZBTB17/ZBTB20/MPHOSPH8/ZBTB7A/ZBTB11/ZNF420/ZNF148/HIC1/DDX17/RSF1	17	BP
GO:1903506	regulation of nucleic acid-templated transcription	17/21	3338/17910	1.05882e-09	1.21693e-07	7.85258e-08	ZBTB4/ZNF652/ZBTB38/HIPK2/CBFA2T3/SIN3A/PRDM5/ZBTB17/ZBTB20/MPHOSPH8/ZBTB7A/ZBTB11/ZNF420/ZNF148/HIC1/DDX17/RSF1	17	BP
GO:2001141	regulation of RNA biosynthetic process	17/21	3348/17910	1.11135e-09	1.21693e-07	7.85258e-08	ZBTB4/ZNF652/ZBTB38/HIPK2/CBFA2T3/SIN3A/PRDM5/ZBTB17/ZBTB20/MPHOSPH8/ZBTB7A/ZBTB11/ZNF420/ZNF148/HIC1/DDX17/RSF1	17	BP
GO:0051253	negative regulation of RNA metabolic process	2022-12-21	1214/17910	1.47861e-09	1.43918e-07	9.28674e-08	ZBTB4/ZBTB38/HIPK2/CBFA2T3/SIN3A/PRDM5/ZBTB20/MPHOSPH8/ZBTB7A/ZNF148/HIC1/RSF1	12	BP
GO:0006351	transcription, DNA-templated	17/21	3444/17910	1.75541e-09	1.53774e-07	9.92268e-08	ZBTB4/ZNF652/ZBTB38/HIPK2/CBFA2T3/SIN3A/PRDM5/ZBTB17/ZBTB20/MPHOSPH8/ZBTB7A/ZBTB11/ZNF420/ZNF148/HIC1/DDX17/RSF1	17	BP
GO:0003700	DNA-binding transcription factor activity	13/20	1663/16967	2.95254e-09	1.742e-07	1.1344e-07	ZBTB4/ZNF652/ZBTB38/CBFA2T3/SIN3A/PRDM5/ZBTB17/ZBTB20/ZBTB7A/ZBTB11/ZNF420/ZNF148/HIC1	13	MF
GO:0097659	nucleic acid-templated transcription	17/21	3500/17910	2.27757e-09	1.78958e-07	1.15478e-07	ZBTB4/ZNF652/ZBTB38/HIPK2/CBFA2T3/SIN3A/PRDM5/ZBTB17/ZBTB20/MPHOSPH8/ZBTB7A/ZBTB11/ZNF420/ZNF148/HIC1/DDX17/RSF1	17	BP
GO:0032774	RNA biosynthetic process	17/21	3516/17910	2.45149e-09	1.78958e-07	1.15478e-07	ZBTB4/ZNF652/ZBTB38/HIPK2/CBFA2T3/SIN3A/PRDM5/ZBTB17/ZBTB20/MPHOSPH8/ZBTB7A/ZBTB11/ZNF420/ZNF148/HIC1/DDX17/RSF1	17	BP
GO:0045934	negative regulation of nucleobase-containing compound metabolic process	2022-12-21	1342/17910	4.64533e-09	2.9314e-07	1.89156e-07	ZBTB4/ZBTB38/HIPK2/CBFA2T3/SIN3A/PRDM5/ZBTB20/MPHOSPH8/ZBTB7A/ZNF148/HIC1/RSF1	12	BP
GO:2000113	negative regulation of cellular macromolecule biosynthetic process	2022-12-21	1343/17910	4.68488e-09	2.9314e-07	1.89156e-07	ZBTB4/ZBTB38/HIPK2/CBFA2T3/SIN3A/PRDM5/ZBTB20/MPHOSPH8/ZBTB7A/ZNF148/HIC1/RSF1	12	BP
GO:2000112	regulation of cellular macromolecule biosynthetic process	17/21	3725/17910	6.20995e-09	3.62661e-07	2.34017e-07	ZBTB4/ZNF652/ZBTB38/HIPK2/CBFA2T3/SIN3A/PRDM5/ZBTB17/ZBTB20/MPHOSPH8/ZBTB7A/ZBTB11/ZNF420/ZNF148/HIC1/DDX17/RSF1	17	BP
GO:0010558	negative regulation of macromolecule biosynthetic process	2022-12-21	1432/17910	9.70955e-09	5.31598e-07	3.43028e-07	ZBTB4/ZBTB38/HIPK2/CBFA2T3/SIN3A/PRDM5/ZBTB20/MPHOSPH8/ZBTB7A/ZNF148/HIC1/RSF1	12	BP
GO:0010556	regulation of macromolecule biosynthetic process	17/21	3877/17910	1.17931e-08	6.07691e-07	3.92129e-07	ZBTB4/ZNF652/ZBTB38/HIPK2/CBFA2T3/SIN3A/PRDM5/ZBTB17/ZBTB20/MPHOSPH8/ZBTB7A/ZBTB11/ZNF420/ZNF148/HIC1/DDX17/RSF1	17	BP
GO:0031327	negative regulation of cellular biosynthetic process	2022-12-21	1499/17910	1.62877e-08	7.9267e-07	5.11492e-07	ZBTB4/ZBTB38/HIPK2/CBFA2T3/SIN3A/PRDM5/ZBTB20/MPHOSPH8/ZBTB7A/ZNF148/HIC1/RSF1	12	BP
GO:0009890	negative regulation of biosynthetic process	2022-12-21	1522/17910	1.93421e-08	8.91774e-07	5.75442e-07	ZBTB4/ZBTB38/HIPK2/CBFA2T3/SIN3A/PRDM5/ZBTB20/MPHOSPH8/ZBTB7A/ZNF148/HIC1/RSF1	12	BP
GO:0034654	nucleobase-containing compound biosynthetic process	17/21	4029/17910	2.18067e-08	9.55134e-07	6.16327e-07	ZBTB4/ZNF652/ZBTB38/HIPK2/CBFA2T3/SIN3A/PRDM5/ZBTB17/ZBTB20/MPHOSPH8/ZBTB7A/ZBTB11/ZNF420/ZNF148/HIC1/DDX17/RSF1	17	BP
GO:0031326	regulation of cellular biosynthetic process	17/21	4060/17910	2.4643e-08	1.02796e-06	6.63322e-07	ZBTB4/ZNF652/ZBTB38/HIPK2/CBFA2T3/SIN3A/PRDM5/ZBTB17/ZBTB20/MPHOSPH8/ZBTB7A/ZBTB11/ZNF420/ZNF148/HIC1/DDX17/RSF1	17	BP
GO:0018130	heterocycle biosynthetic process	17/21	4089/17910	2.7604e-08	1.04513e-06	6.744e-07	ZBTB4/ZNF652/ZBTB38/HIPK2/CBFA2T3/SIN3A/PRDM5/ZBTB17/ZBTB20/MPHOSPH8/ZBTB7A/ZBTB11/ZNF420/ZNF148/HIC1/DDX17/RSF1	17	BP
GO:0019438	aromatic compound biosynthetic process	17/21	4099/17910	2.86996e-08	1.04513e-06	6.744e-07	ZBTB4/ZNF652/ZBTB38/HIPK2/CBFA2T3/SIN3A/PRDM5/ZBTB17/ZBTB20/MPHOSPH8/ZBTB7A/ZBTB11/ZNF420/ZNF148/HIC1/DDX17/RSF1	17	BP
GO:0010468	regulation of gene expression	18/21	4819/17910	2.94791e-08	1.04513e-06	6.744e-07	ZBTB4/ZNF652/ZBTB38/HIPK2/CBFA2T3/SIN3A/PRDM5/ZBTB17/ZBTB20/MPHOSPH8/FAM172A/ZBTB7A/ZBTB11/ZNF420/ZNF148/HIC1/DDX17/RSF1	18	BP
GO:0006357	regulation of transcription by RNA polymerase II	14/21	2420/17910	2.98268e-08	1.04513e-06	6.744e-07	ZBTB4/ZNF652/ZBTB38/HIPK2/SIN3A/PRDM5/ZBTB17/ZBTB20/ZBTB7A/ZBTB11/ZNF420/ZNF148/HIC1/DDX17	14	BP
GO:0009889	regulation of biosynthetic process	17/21	4135/17910	3.29885e-08	1.11146e-06	7.17199e-07	ZBTB4/ZNF652/ZBTB38/HIPK2/CBFA2T3/SIN3A/PRDM5/ZBTB17/ZBTB20/MPHOSPH8/ZBTB7A/ZBTB11/ZNF420/ZNF148/HIC1/DDX17/RSF1	17	BP
GO:0016070	RNA metabolic process	18/21	4867/17910	3.48894e-08	1.13197e-06	7.30433e-07	ZBTB4/ZNF652/ZBTB38/HIPK2/CBFA2T3/SIN3A/PRDM5/ZBTB17/ZBTB20/MPHOSPH8/FAM172A/ZBTB7A/ZBTB11/ZNF420/ZNF148/HIC1/DDX17/RSF1	18	BP
GO:1901362	organic cyclic compound biosynthetic process	17/21	4239/17910	4.8969e-08	1.53203e-06	9.88585e-07	ZBTB4/ZNF652/ZBTB38/HIPK2/CBFA2T3/SIN3A/PRDM5/ZBTB17/ZBTB20/MPHOSPH8/ZBTB7A/ZBTB11/ZNF420/ZNF148/HIC1/DDX17/RSF1	17	BP
GO:0006366	transcription by RNA polymerase II	14/21	2581/17910	6.88733e-08	2.08045e-06	1.34247e-06	ZBTB4/ZNF652/ZBTB38/HIPK2/SIN3A/PRDM5/ZBTB17/ZBTB20/ZBTB7A/ZBTB11/ZNF420/ZNF148/HIC1/DDX17	14	BP
GO:0005654	nucleoplasm	15/20	3427/18675	5.33001e-08	3.99751e-06	2.46864e-06	ZBTB4/ZBTB38/SIN3B/HIPK2/CBFA2T3/SIN3A/PRDM5/ZBTB17/ZBTB20/ZBTB7A/ZBTB11/ZNF420/HIC1/DDX17/RSF1	15	CC
GO:0010629	negative regulation of gene expression	13/21	2278/17910	1.66034e-07	4.8482e-06	3.12844e-06	ZBTB4/ZBTB38/HIPK2/CBFA2T3/SIN3A/PRDM5/ZBTB20/MPHOSPH8/ZBTB7A/ZNF148/HIC1/DDX17/RSF1	13	BP
GO:0034645	cellular macromolecule biosynthetic process	17/21	4634/17910	2.00364e-07	5.6619e-06	3.6535e-06	ZBTB4/ZNF652/ZBTB38/HIPK2/CBFA2T3/SIN3A/PRDM5/ZBTB17/ZBTB20/MPHOSPH8/ZBTB7A/ZBTB11/ZNF420/ZNF148/HIC1/DDX17/RSF1	17	BP
GO:0001227	DNA-binding transcription repressor activity, RNA polymerase II-specific	2022-06-20	224/16967	1.64447e-07	6.46827e-06	4.21216e-06	ZBTB4/PRDM5/ZBTB20/ZBTB7A/ZNF148/HIC1	6	MF
GO:0031981	nuclear lumen	16/20	4454/18675	1.89104e-07	7.09141e-06	4.37926e-06	ZBTB4/ZBTB38/SIN3B/HIPK2/CBFA2T3/SIN3A/PRDM5/ZBTB17/ZBTB20/MPHOSPH8/ZBTB7A/ZBTB11/ZNF420/HIC1/DDX17/RSF1	16	CC
GO:0044271	cellular nitrogen compound biosynthetic process	17/21	4735/17910	2.81216e-07	7.6983e-06	4.96754e-06	ZBTB4/ZNF652/ZBTB38/HIPK2/CBFA2T3/SIN3A/PRDM5/ZBTB17/ZBTB20/MPHOSPH8/ZBTB7A/ZBTB11/ZNF420/ZNF148/HIC1/DDX17/RSF1	17	BP
GO:0009059	macromolecule biosynthetic process	17/21	4806/17910	3.55185e-07	9.42856e-06	6.08404e-06	ZBTB4/ZNF652/ZBTB38/HIPK2/CBFA2T3/SIN3A/PRDM5/ZBTB17/ZBTB20/MPHOSPH8/ZBTB7A/ZBTB11/ZNF420/ZNF148/HIC1/DDX17/RSF1	17	BP
GO:0000981	DNA-binding transcription factor activity, RNA polymerase II-specific	2022-11-20	1586/16967	3.48544e-07	1.02821e-05	6.69572e-06	ZBTB4/ZNF652/ZBTB38/PRDM5/ZBTB17/ZBTB20/ZBTB7A/ZBTB11/ZNF420/ZNF148/HIC1	11	MF
GO:0044428	nuclear part	16/20	4801/18675	5.74636e-07	1.43659e-05	8.87158e-06	ZBTB4/ZBTB38/SIN3B/HIPK2/CBFA2T3/SIN3A/PRDM5/ZBTB17/ZBTB20/MPHOSPH8/ZBTB7A/ZBTB11/ZNF420/HIC1/DDX17/RSF1	16	CC
GO:0003677	DNA binding	2022-12-20	2196/16967	9.87808e-07	2.33123e-05	1.5181e-05	ZBTB4/ZNF652/ZBTB38/SIN3A/PRDM5/ZBTB17/ZBTB20/ZBTB7A/ZBTB11/ZNF420/ZNF148/HIC1	12	MF
GO:0000122	negative regulation of transcription by RNA polymerase II	2022-08-21	735/17910	9.79779e-07	2.52437e-05	1.62892e-05	ZBTB4/HIPK2/SIN3A/PRDM5/ZBTB20/ZBTB7A/ZNF148/HIC1	8	BP
GO:0051172	negative regulation of nitrogen compound metabolic process	2022-12-21	2271/17910	1.62955e-06	4.07852e-05	2.63178e-05	ZBTB4/ZBTB38/HIPK2/CBFA2T3/SIN3A/PRDM5/ZBTB20/MPHOSPH8/ZBTB7A/ZNF148/HIC1/RSF1	12	BP
GO:0005694	chromosome	2022-08-20	982/18675	4.06086e-06	7.61411e-05	4.70204e-05	ZBTB4/ZBTB38/SIN3B/SIN3A/MPHOSPH8/ZBTB7A/HIC1/RSF1	8	CC
GO:0031324	negative regulation of cellular metabolic process	2022-12-21	2432/17910	3.41378e-06	8.30686e-05	5.36023e-05	ZBTB4/ZBTB38/HIPK2/CBFA2T3/SIN3A/PRDM5/ZBTB20/MPHOSPH8/ZBTB7A/ZNF148/HIC1/RSF1	12	BP
GO:0010605	negative regulation of macromolecule metabolic process	13/21	3087/17910	5.91211e-06	0.000139973	9.03215e-05	ZBTB4/ZBTB38/HIPK2/CBFA2T3/SIN3A/PRDM5/ZBTB20/MPHOSPH8/ZBTB7A/ZNF148/HIC1/DDX17/RSF1	13	BP
GO:0051101	regulation of DNA binding	2022-04-21	120/17910	1.0503e-05	0.000242122	0.000156236	HIPK2/SIN3A/ZBTB7A/RSF1	4	BP
GO:0009892	negative regulation of metabolic process	13/21	3321/17910	1.36438e-05	0.000306461	0.000197752	ZBTB4/ZBTB38/HIPK2/CBFA2T3/SIN3A/PRDM5/ZBTB20/MPHOSPH8/ZBTB7A/ZNF148/HIC1/DDX17/RSF1	13	BP
GO:0000381	regulation of alternative mRNA splicing, via spliceosome	2022-03-21	41/17910	1.43913e-05	0.00031517	0.000203372	FAM172A/ZBTB7A/DDX17	3	BP
GO:0000380	alternative mRNA splicing, via spliceosome	2022-03-21	54/17910	3.31596e-05	0.000708482	0.000457168	FAM172A/ZBTB7A/DDX17	3	BP
GO:0043565	sequence-specific DNA binding	2022-07-20	908/16967	5.14924e-05	0.000939606	0.000611876	ZBTB4/ZBTB38/SIN3A/PRDM5/ZBTB17/ZNF148/HIC1	7	MF
GO:0033613	activating transcription factor binding	2022-03-20	64/16967	5.57394e-05	0.000939606	0.000611876	HIPK2/SIN3A/ZBTB7A	3	MF
GO:0044451	nucleoplasm part	2022-07-20	1033/18675	6.36816e-05	0.000955224	0.000589893	ZBTB4/HIPK2/SIN3A/PRDM5/ZBTB20/ZBTB7A/DDX17	7	CC
GO:0003676	nucleic acid binding	13/20	3955/16967	8.41515e-05	0.00124123	0.000808297	ZBTB4/ZNF652/ZBTB38/SIN3A/PRDM5/ZBTB17/ZBTB20/ZBTB7A/ZBTB11/ZNF420/ZNF148/HIC1/DDX17	13	MF
GO:0046872	metal ion binding	13/20	4068/16967	0.000114958	0.00150723	0.000981515	ZBTB4/ZNF652/ZBTB38/CBFA2T3/PRDM5/ZBTB17/ZBTB20/ZBTB7A/ZBTB11/ZNF420/ZNF148/HIC1/RSF1	13	MF
GO:0043169	cation binding	13/20	4133/16967	0.000136897	0.00151971	0.000989643	ZBTB4/ZNF652/ZBTB38/CBFA2T3/PRDM5/ZBTB17/ZBTB20/ZBTB7A/ZBTB11/ZNF420/ZNF148/HIC1/RSF1	13	MF
GO:0044212	transcription regulatory region DNA binding	2022-06-20	739/16967	0.000153405	0.00151971	0.000989643	ZBTB4/SIN3A/PRDM5/ZBTB17/ZBTB20/ZNF148	6	MF
GO:0001067	regulatory region nucleic acid binding	2022-06-20	740/16967	0.000154547	0.00151971	0.000989643	ZBTB4/SIN3A/PRDM5/ZBTB17/ZBTB20/ZNF148	6	MF
GO:0006110	regulation of glycolytic process	2022-03-21	75/17910	8.88538e-05	0.00181014	0.00116804	CBFA2T3/ZBTB20/ZBTB7A	3	BP
GO:0048024	regulation of mRNA splicing, via spliceosome	2022-03-21	75/17910	8.88538e-05	0.00181014	0.00116804	FAM172A/ZBTB7A/DDX17	3	BP
GO:0000785	chromatin	2022-05-20	500/18675	0.00014983	0.00187287	0.00115658	SIN3A/MPHOSPH8/ZBTB7A/HIC1/RSF1	5	CC
GO:0030811	regulation of nucleotide catabolic process	2022-03-21	77/17910	9.61105e-05	0.00191347	0.00123472	CBFA2T3/ZBTB20/ZBTB7A	3	BP
GO:0008327	methyl-CpG binding	2022-02-20	19/16967	0.000223035	0.00202447	0.00131834	ZBTB4/ZBTB38	2	MF
GO:0031937	positive regulation of chromatin silencing	2022-02-21	14/17910	0.000118151	0.0023	0.00148414	SIN3A/MPHOSPH8	2	BP
GO:0043470	regulation of carbohydrate catabolic process	2022-03-21	84/17910	0.000124533	0.00237154	0.0015303	CBFA2T3/ZBTB20/ZBTB7A	3	BP
GO:0051196	regulation of coenzyme metabolic process	2022-03-21	90/17910	0.00015285	0.00278951	0.00180001	CBFA2T3/ZBTB20/ZBTB7A	3	BP
GO:2001169	regulation of ATP biosynthetic process	2022-03-21	90/17910	0.00015285	0.00278951	0.00180001	CBFA2T3/ZBTB20/ZBTB7A	3	BP
GO:0000790	nuclear chromatin	2022-04-20	309/18675	0.000288874	0.00309508	0.00191135	SIN3A/MPHOSPH8/ZBTB7A/RSF1	4	CC
GO:0008134	transcription factor binding	2022-05-20	564/16967	0.000408263	0.00344107	0.00224084	HIPK2/SIN3A/PRDM5/ZBTB17/ZBTB7A	5	MF
GO:0050684	regulation of mRNA processing	2022-03-21	108/17910	0.000262042	0.004487	0.00289536	FAM172A/ZBTB7A/DDX17	3	BP
GO:1900371	regulation of purine nucleotide biosynthetic process	2022-03-21	109/17910	0.000269255	0.004487	0.00289536	CBFA2T3/ZBTB20/ZBTB7A	3	BP
GO:0031935	regulation of chromatin silencing	2022-02-21	21/17910	0.00027131	0.004487	0.00289536	SIN3A/MPHOSPH8	2	BP
GO:0006096	glycolytic process	2022-03-21	110/17910	0.000276596	0.004487	0.00289536	CBFA2T3/ZBTB20/ZBTB7A	3	BP
GO:0030808	regulation of nucleotide biosynthetic process	2022-03-21	110/17910	0.000276596	0.004487	0.00289536	CBFA2T3/ZBTB20/ZBTB7A	3	BP
GO:1903578	regulation of ATP metabolic process	2022-03-21	110/17910	0.000276596	0.004487	0.00289536	CBFA2T3/ZBTB20/ZBTB7A	3	BP
GO:0006757	ATP generation from ADP	2022-03-21	111/17910	0.000284065	0.00452438	0.00291948	CBFA2T3/ZBTB20/ZBTB7A	3	BP
GO:0042866	pyruvate biosynthetic process	2022-03-21	114/17910	0.000307252	0.00472198	0.00304699	CBFA2T3/ZBTB20/ZBTB7A	3	BP
GO:0051193	regulation of cofactor metabolic process	2022-03-21	114/17910	0.000307252	0.00472198	0.00304699	CBFA2T3/ZBTB20/ZBTB7A	3	BP
GO:0043484	regulation of RNA splicing	2022-03-21	115/17910	0.000315244	0.00476128	0.00307235	FAM172A/ZBTB7A/DDX17	3	BP
GO:0043232	intracellular non-membrane-bounded organelle	2022-12-20	4464/18675	0.000600933	0.00510744	0.00315407	ZBTB4/ZBTB38/SIN3B/CBFA2T3/SIN3A/PRDM5/MPHOSPH8/ZBTB7A/HIC1/RABGAP1/DDX17/RSF1	12	CC
GO:0043228	non-membrane-bounded organelle	2022-12-20	4473/18675	0.000612892	0.00510744	0.00315407	ZBTB4/ZBTB38/SIN3B/CBFA2T3/SIN3A/PRDM5/MPHOSPH8/ZBTB7A/HIC1/RABGAP1/DDX17/RSF1	12	CC
GO:0046031	ADP metabolic process	2022-03-21	121/17910	0.000366029	0.00543461	0.00350683	CBFA2T3/ZBTB20/ZBTB7A	3	BP
GO:0000976	transcription regulatory region sequence-specific DNA binding	2022-05-20	644/16967	0.000747977	0.00588409	0.00383174	ZBTB4/SIN3A/PRDM5/ZBTB17/ZNF148	5	MF
GO:0001102	RNA polymerase II activating transcription factor binding	2022-02-20	37/16967	0.000857681	0.00602404	0.00392288	HIPK2/SIN3A	2	MF
GO:0001221	transcription cofactor binding	2022-02-20	38/16967	0.000904691	0.00602404	0.00392288	ZBTB17/ZBTB7A	2	MF
GO:1990837	sequence-specific double-stranded DNA binding	2022-05-20	674/16967	0.000918921	0.00602404	0.00392288	ZBTB4/SIN3A/PRDM5/ZBTB17/ZNF148	5	MF
GO:1900542	regulation of purine nucleotide metabolic process	2022-03-21	128/17910	0.000431614	0.00630157	0.00406626	CBFA2T3/ZBTB20/ZBTB7A	3	BP
GO:0006165	nucleoside diphosphate phosphorylation	2022-03-21	129/17910	0.000441558	0.0063125	0.00407332	CBFA2T3/ZBTB20/ZBTB7A	3	BP
GO:0045935	positive regulation of nucleobase-containing compound metabolic process	2022-08-21	1715/17910	0.000451978	0.0063125	0.00407332	ZBTB38/HIPK2/SIN3A/ZBTB17/ZBTB20/MPHOSPH8/DDX17/RSF1	8	BP
GO:0046939	nucleotide phosphorylation	2022-03-21	131/17910	0.000461885	0.0063125	0.00407332	CBFA2T3/ZBTB20/ZBTB7A	3	BP
GO:0048523	negative regulation of cellular process	13/21	4580/17910	0.00046849	0.0063125	0.00407332	ZBTB4/ZBTB38/HIPK2/CBFA2T3/SIN3A/PRDM5/ZBTB17/ZBTB20/MPHOSPH8/ZBTB7A/ZNF148/HIC1/RSF1	13	BP
GO:0006140	regulation of nucleotide metabolic process	2022-03-21	132/17910	0.000472271	0.0063125	0.00407332	CBFA2T3/ZBTB20/ZBTB7A	3	BP
GO:0009135	purine nucleoside diphosphate metabolic process	2022-03-21	133/17910	0.000482805	0.0063125	0.00407332	CBFA2T3/ZBTB20/ZBTB7A	3	BP
GO:0009179	purine ribonucleoside diphosphate metabolic process	2022-03-21	133/17910	0.000482805	0.0063125	0.00407332	CBFA2T3/ZBTB20/ZBTB7A	3	BP
GO:0009185	ribonucleoside diphosphate metabolic process	2022-03-21	135/17910	0.000504326	0.0064969	0.0041923	CBFA2T3/ZBTB20/ZBTB7A	3	BP
GO:0019359	nicotinamide nucleotide biosynthetic process	2022-03-21	142/17910	0.000584475	0.00731428	0.00471974	CBFA2T3/ZBTB20/ZBTB7A	3	BP
GO:0019363	pyridine nucleotide biosynthetic process	2022-03-21	142/17910	0.000584475	0.00731428	0.00471974	CBFA2T3/ZBTB20/ZBTB7A	3	BP
GO:0043467	regulation of generation of precursor metabolites and energy	2022-03-21	144/17910	0.000608783	0.00751118	0.0048468	CBFA2T3/ZBTB20/ZBTB7A	3	BP
GO:0072525	pyridine-containing compound biosynthetic process	2022-03-21	145/17910	0.000621176	0.00755765	0.00487678	CBFA2T3/ZBTB20/ZBTB7A	3	BP
GO:0006090	pyruvate metabolic process	2022-03-21	147/17910	0.000646446	0.00775735	0.00500564	CBFA2T3/ZBTB20/ZBTB7A	3	BP
GO:0016604	nuclear body	2022-05-20	764/18675	0.00105004	0.00787527	0.00486333	ZBTB4/HIPK2/PRDM5/ZBTB20/DDX17	5	CC
GO:0006754	ATP biosynthetic process	2022-03-21	150/17910	0.00068557	0.00811566	0.00523685	CBFA2T3/ZBTB20/ZBTB7A	3	BP
GO:0000118	histone deacetylase complex	2022-02-20	48/18675	0.00119334	0.0081364	0.00502459	SIN3A/ZBTB7A	2	CC
GO:0009132	nucleoside diphosphate metabolic process	2022-03-21	153/17910	0.000726177	0.00848175	0.00547308	CBFA2T3/ZBTB20/ZBTB7A	3	BP
GO:0044454	nuclear chromosome part	2022-04-20	469/18675	0.0013821	0.0086381	0.00533441	SIN3A/MPHOSPH8/ZBTB7A/RSF1	4	CC
GO:0003690	double-stranded DNA binding	2022-05-20	744/16967	0.00143087	0.00888643	0.00578688	ZBTB4/SIN3A/PRDM5/ZBTB17/ZNF148	5	MF
GO:0051098	regulation of binding	2022-04-21	368/17910	0.00079561	0.00917046	0.00591749	HIPK2/SIN3A/ZBTB7A/RSF1	4	BP
GO:0009206	purine ribonucleoside triphosphate biosynthetic process	2022-03-21	159/17910	0.000811935	0.00923708	0.00596048	CBFA2T3/ZBTB20/ZBTB7A	3	BP
GO:0009145	purine nucleoside triphosphate biosynthetic process	2022-03-21	160/17910	0.000826827	0.0092859	0.00599198	CBFA2T3/ZBTB20/ZBTB7A	3	BP
GO:0009201	ribonucleoside triphosphate biosynthetic process	2022-03-21	164/17910	0.000888133	0.00984816	0.0063548	CBFA2T3/ZBTB20/ZBTB7A	3	BP
GO:0044427	chromosomal part	2022-05-20	855/18675	0.00173447	0.00985903	0.00608839	SIN3A/MPHOSPH8/ZBTB7A/HIC1/RSF1	5	CC
GO:0000228	nuclear chromosome	2022-04-20	507/18675	0.00184035	0.00985903	0.00608839	SIN3A/MPHOSPH8/ZBTB7A/RSF1	4	CC
GO:0003714	transcription corepressor activity	2022-03-20	205/16967	0.0017026	0.0100454	0.00654158	HIPK2/CBFA2T3/ZBTB7A	3	MF
GO:0009166	nucleotide catabolic process	2022-03-21	169/17910	0.000968742	0.0106077	0.00684493	CBFA2T3/ZBTB20/ZBTB7A	3	BP
GO:0009127	purine nucleoside monophosphate biosynthetic process	2022-03-21	174/17910	0.00105386	0.0111735	0.00721004	CBFA2T3/ZBTB20/ZBTB7A	3	BP
GO:0009168	purine ribonucleoside monophosphate biosynthetic process	2022-03-21	174/17910	0.00105386	0.0111735	0.00721004	CBFA2T3/ZBTB20/ZBTB7A	3	BP
GO:0009142	nucleoside triphosphate biosynthetic process	2022-03-21	175/17910	0.00107144	0.0111735	0.00721004	CBFA2T3/ZBTB20/ZBTB7A	3	BP
GO:1901292	nucleoside phosphate catabolic process	2022-03-21	175/17910	0.00107144	0.0111735	0.00721004	CBFA2T3/ZBTB20/ZBTB7A	3	BP
GO:0019362	pyridine nucleotide metabolic process	2022-03-21	179/17910	0.00114359	0.0116487	0.00751662	CBFA2T3/ZBTB20/ZBTB7A	3	BP
GO:0046496	nicotinamide nucleotide metabolic process	2022-03-21	179/17910	0.00114359	0.0116487	0.00751662	CBFA2T3/ZBTB20/ZBTB7A	3	BP
GO:0070603	SWI/SNF superfamily-type complex	2022-02-20	68/18675	0.00237924	0.0118962	0.00734641	ZBTB7A/RSF1	2	CC
GO:0030099	myeloid cell differentiation	2022-04-21	411/17910	0.00119994	0.0120822	0.00779636	HIPK2/CBFA2T3/SIN3A/ZBTB7A	4	BP
GO:0070491	repressing transcription factor binding	2022-02-20	59/16967	0.00216948	0.0121904	0.00793843	SIN3A/PRDM5	2	MF
GO:0072524	pyridine-containing compound metabolic process	2022-03-21	184/17910	0.00123802	0.0122395	0.00789788	CBFA2T3/ZBTB20/ZBTB7A	3	BP
GO:0006325	chromatin organization	2022-05-21	722/17910	0.00124702	0.0122395	0.00789788	SIN3A/PRDM5/MPHOSPH8/ZBTB7A/RSF1	5	BP
GO:0016052	carbohydrate catabolic process	2022-03-21	185/17910	0.00125748	0.0122395	0.00789788	CBFA2T3/ZBTB20/ZBTB7A	3	BP
GO:0009156	ribonucleoside monophosphate biosynthetic process	2022-03-21	188/17910	0.00131702	0.0126781	0.00818092	CBFA2T3/ZBTB20/ZBTB7A	3	BP
GO:0003712	transcription coregulator activity	2022-04-20	494/16967	0.00237339	0.01273	0.00828984	HIPK2/CBFA2T3/ZBTB7A/DDX17	4	MF
GO:0006733	oxidoreduction coenzyme metabolic process	2022-03-21	192/17910	0.00139914	0.0133222	0.00859652	CBFA2T3/ZBTB20/ZBTB7A	3	BP
GO:0043392	negative regulation of DNA binding	2022-02-21	48/17910	0.00142979	0.0134677	0.00869038	SIN3A/RSF1	2	BP
GO:0016569	covalent chromatin modification	2022-04-21	433/17910	0.00145469	0.0135565	0.00874767	SIN3A/PRDM5/MPHOSPH8/RSF1	4	BP
GO:0009124	nucleoside monophosphate biosynthetic process	2022-03-21	196/17910	0.00148442	0.0136879	0.00883249	CBFA2T3/ZBTB20/ZBTB7A	3	BP
GO:0006109	regulation of carbohydrate metabolic process	2022-03-21	198/17910	0.00152826	0.0139454	0.00899863	CBFA2T3/ZBTB20/ZBTB7A	3	BP
GO:2000677	regulation of transcription regulatory region DNA binding	2022-02-21	51/17910	0.00161269	0.0145641	0.00939791	SIN3A/ZBTB7A	2	BP
GO:0017053	transcriptional repressor complex	2022-02-20	78/18675	0.00311642	0.0146082	0.0090212	SIN3A/ZBTB7A	2	CC
GO:0034404	nucleobase-containing small molecule biosynthetic process	2022-03-21	211/17910	0.00183318	0.0163864	0.0105738	CBFA2T3/ZBTB20/ZBTB7A	3	BP
GO:0046332	SMAD binding	2022-02-20	72/16967	0.00321131	0.0164754	0.0107289	HIPK2/ZBTB7A	2	MF
GO:0006974	cellular response to DNA damage stimulus	2022-05-21	791/17910	0.00187007	0.0165473	0.0106776	ZBTB4/ZBTB38/HIPK2/ZBTB7A/HIC1	5	BP
GO:0030521	androgen receptor signaling pathway	2022-02-21	58/17910	0.00208051	0.0182252	0.0117603	ZBTB7A/DDX17	2	BP
GO:0046434	organophosphate catabolic process	2022-03-21	224/17910	0.00217376	0.0188536	0.0121658	CBFA2T3/ZBTB20/ZBTB7A	3	BP
GO:1904949	ATPase complex	2022-02-20	92/18675	0.00430531	0.018994	0.0117296	ZBTB7A/RSF1	2	CC
GO:0000977	RNA polymerase II regulatory region sequence-specific DNA binding	2022-04-20	594/16967	0.00460729	0.022008	0.0143317	ZBTB4/PRDM5/ZBTB17/ZNF148	4	MF
GO:0001012	RNA polymerase II regulatory region DNA binding	2022-04-20	596/16967	0.00466271	0.022008	0.0143317	ZBTB4/PRDM5/ZBTB17/ZNF148	4	MF
GO:0009108	coenzyme biosynthetic process	2022-03-21	245/17910	0.00280286	0.0240717	0.0155329	CBFA2T3/ZBTB20/ZBTB7A	3	BP
GO:0008142	oxysterol binding	2022-01-20	5/16967	0.00588061	0.0266889	0.0173799	OSBPL5	1	MF
GO:0051173	positive regulation of nitrogen compound metabolic process	2022-09-21	2870/17910	0.00320648	0.0272707	0.0175971	ZBTB38/HIPK2/CBFA2T3/SIN3A/ZBTB17/ZBTB20/MPHOSPH8/DDX17/RSF1	9	BP
GO:0031328	positive regulation of cellular biosynthetic process	2022-07-21	1809/17910	0.00344256	0.028997	0.0187111	ZBTB38/HIPK2/SIN3A/ZBTB17/ZBTB20/DDX17/RSF1	7	BP
GO:0051595	response to methylglyoxal	2022-01-21	3/17910	0.00351366	0.0292082	0.0188474	SIN3A	1	BP
GO:0009152	purine ribonucleotide biosynthetic process	2022-03-21	266/17910	0.00353432	0.0292082	0.0188474	CBFA2T3/ZBTB20/ZBTB7A	3	BP
GO:0009891	positive regulation of biosynthetic process	2022-07-21	1842/17910	0.00381439	0.030991	0.0199978	ZBTB38/HIPK2/SIN3A/ZBTB17/ZBTB20/DDX17/RSF1	7	BP
GO:0006476	protein deacetylation	2022-02-21	79/17910	0.00382081	0.030991	0.0199978	SIN3A/PRDM5	2	BP
GO:1903311	regulation of mRNA metabolic process	2022-03-21	275/17910	0.00388042	0.0311858	0.0201235	FAM172A/ZBTB7A/DDX17	3	BP
GO:0045893	positive regulation of transcription, DNA-templated	2022-06-21	1368/17910	0.00392222	0.0312352	0.0201554	ZBTB38/HIPK2/SIN3A/ZBTB17/DDX17/RSF1	6	BP
GO:0009260	ribonucleotide biosynthetic process	2022-03-21	279/17910	0.00404068	0.0318886	0.020577	CBFA2T3/ZBTB20/ZBTB7A	3	BP
GO:0006164	purine nucleotide biosynthetic process	2022-03-21	280/17910	0.00408137	0.0319221	0.0205986	CBFA2T3/ZBTB20/ZBTB7A	3	BP
GO:0006342	chromatin silencing	2022-02-21	83/17910	0.00420824	0.0326232	0.021051	SIN3A/MPHOSPH8	2	BP
GO:0046390	ribose phosphate biosynthetic process	2022-03-21	284/17910	0.00424664	0.0326321	0.0210568	CBFA2T3/ZBTB20/ZBTB7A	3	BP
GO:0046034	ATP metabolic process	2022-03-21	287/17910	0.00437325	0.0333127	0.021496	CBFA2T3/ZBTB20/ZBTB7A	3	BP
GO:0031325	positive regulation of cellular metabolic process	2022-09-21	3007/17910	0.00444124	0.033539	0.021642	ZBTB38/HIPK2/CBFA2T3/SIN3A/ZBTB17/ZBTB20/MPHOSPH8/DDX17/RSF1	9	BP
GO:0001085	RNA polymerase II transcription factor binding	2022-02-20	113/16967	0.00772396	0.0337566	0.0219824	HIPK2/SIN3A	2	MF
GO:0072522	purine-containing compound biosynthetic process	2022-03-21	291/17910	0.00454562	0.0339908	0.0219335	CBFA2T3/ZBTB20/ZBTB7A	3	BP
GO:0035601	protein deacylation	2022-02-21	87/17910	0.0046132	0.0339908	0.0219335	SIN3A/PRDM5	2	BP
GO:0060235	lens induction in camera-type eye	2022-01-21	4/17910	0.00468227	0.0339908	0.0219335	HIPK2	1	BP
GO:0097680	double-strand break repair via classical nonhomologous end joining	2022-01-21	4/17910	0.00468227	0.0339908	0.0219335	ZBTB7A	1	BP
GO:0098732	macromolecule deacylation	2022-02-21	88/17910	0.00471716	0.0339908	0.0219335	SIN3A/PRDM5	2	BP
GO:0033554	cellular response to stress	2022-07-21	1914/17910	0.00473387	0.0339908	0.0219335	ZBTB4/ZBTB38/HIPK2/SIN3A/ZBTB17/ZBTB7A/HIC1	7	BP
GO:0008630	intrinsic apoptotic signaling pathway in response to DNA damage	2022-02-21	92/17910	0.00514379	0.0366338	0.023639	HIPK2/HIC1	2	BP
GO:1903508	positive regulation of nucleic acid-templated transcription	2022-06-21	1453/17910	0.00528635	0.0371723	0.0239865	ZBTB38/HIPK2/SIN3A/ZBTB17/DDX17/RSF1	6	BP
GO:1902680	positive regulation of RNA biosynthetic process	2022-06-21	1454/17910	0.00530427	0.0371723	0.0239865	ZBTB38/HIPK2/SIN3A/ZBTB17/DDX17/RSF1	6	BP
GO:0051188	cofactor biosynthetic process	2022-03-21	310/17910	0.00542084	0.0376877	0.0243191	CBFA2T3/ZBTB20/ZBTB7A	3	BP
GO:0009205	purine ribonucleoside triphosphate metabolic process	2022-03-21	314/17910	0.00561717	0.0387452	0.0250014	CBFA2T3/ZBTB20/ZBTB7A	3	BP
GO:0009167	purine ribonucleoside monophosphate metabolic process	2022-03-21	317/17910	0.00576721	0.0390045	0.0251687	CBFA2T3/ZBTB20/ZBTB7A	3	BP
GO:0009126	purine nucleoside monophosphate metabolic process	2022-03-21	318/17910	0.00581775	0.0390045	0.0251687	CBFA2T3/ZBTB20/ZBTB7A	3	BP
GO:0072330	monocarboxylic acid biosynthetic process	2022-03-21	318/17910	0.00581775	0.0390045	0.0251687	CBFA2T3/ZBTB20/ZBTB7A	3	BP
GO:0009199	ribonucleoside triphosphate metabolic process	2022-03-21	319/17910	0.00586857	0.0390045	0.0251687	CBFA2T3/ZBTB20/ZBTB7A	3	BP
GO:0045944	positive regulation of transcription by RNA polymerase II	2022-05-21	1031/17910	0.00587739	0.0390045	0.0251687	ZBTB38/HIPK2/SIN3A/ZBTB17/DDX17	5	BP
GO:0009144	purine nucleoside triphosphate metabolic process	2022-03-21	321/17910	0.00597101	0.0393278	0.0253774	CBFA2T3/ZBTB20/ZBTB7A	3	BP
GO:0046790	virion binding	2022-01-20	8/16967	0.00939319	0.0395856	0.0257783	HIPK2	1	MF
GO:0045814	negative regulation of gene expression, epigenetic	2022-02-21	101/17910	0.00616627	0.0400122	0.025819	SIN3A/MPHOSPH8	2	BP
GO:1905269	positive regulation of chromatin organization	2022-02-21	101/17910	0.00616627	0.0400122	0.025819	SIN3A/MPHOSPH8	2	BP
GO:0009161	ribonucleoside monophosphate metabolic process	2022-03-21	331/17910	0.0064994	0.0418638	0.0270137	CBFA2T3/ZBTB20/ZBTB7A	3	BP
GO:0006950	response to stress	2022-10-21	3822/17910	0.00660347	0.0422237	0.027246	ZBTB4/ZBTB38/HIPK2/CBFA2T3/SIN3A/ZBTB17/ZBTB7A/ZNF148/HIC1/DDX17	10	BP
GO:0030330	DNA damage response, signal transduction by p53 class mediator	2022-02-21	106/17910	0.00677123	0.0428436	0.027646	HIPK2/HIC1	2	BP
GO:0009141	nucleoside triphosphate metabolic process	2022-03-21	337/17910	0.00682951	0.0428436	0.027646	CBFA2T3/ZBTB20/ZBTB7A	3	BP
GO:0051254	positive regulation of RNA metabolic process	2022-06-21	1532/17910	0.00684716	0.0428436	0.027646	ZBTB38/HIPK2/SIN3A/ZBTB17/DDX17/RSF1	6	BP
GO:0016584	nucleosome positioning	2022-01-21	6/17910	0.00701556	0.0432791	0.027927	RSF1	1	BP
GO:0060059	embryonic retina morphogenesis in camera-type eye	2022-01-21	6/17910	0.00701556	0.0432791	0.027927	HIPK2	1	BP
GO:0000805	X chromosome	2022-01-20	10/18675	0.0106606	0.0438845	0.0271006	SIN3B	1	CC
GO:0031010	ISWI-type complex	2022-01-20	11/18675	0.0117207	0.0438845	0.0271006	RSF1	1	CC
GO:0016580	Sin3 complex	2022-01-20	12/18675	0.0127797	0.0438845	0.0271006	SIN3A	1	CC
GO:0070822	Sin3-type complex	2022-01-20	12/18675	0.0127797	0.0438845	0.0271006	SIN3A	1	CC
GO:0005730	nucleolus	2022-05-20	1369/18675	0.0128728	0.0438845	0.0271006	CBFA2T3/SIN3A/PRDM5/MPHOSPH8/DDX17	5	CC
GO:0000377	RNA splicing, via transesterification reactions with bulged adenosine as nucleophile	2022-03-21	344/17910	0.00722716	0.0439652	0.0283698	FAM172A/ZBTB7A/DDX17	3	BP
GO:0000398	mRNA splicing, via spliceosome	2022-03-21	344/17910	0.00722716	0.0439652	0.0283698	FAM172A/ZBTB7A/DDX17	3	BP
GO:0001741	XY body	2022-01-20	13/18675	0.0138377	0.0446836	0.0275941	SIN3B	1	CC
GO:0016581	NuRD complex	2022-01-20	14/18675	0.0148945	0.0446836	0.0275941	ZBTB7A	1	CC
GO:0090545	CHD-type complex	2022-01-20	14/18675	0.0148945	0.0446836	0.0275941	ZBTB7A	1	CC
GO:0000375	RNA splicing, via transesterification reactions	2022-03-21	348/17910	0.00746049	0.0448813	0.0289609	FAM172A/ZBTB7A/DDX17	3	BP
GO:0009123	nucleoside monophosphate metabolic process	2022-03-21	349/17910	0.00751952	0.0448813	0.0289609	CBFA2T3/ZBTB20/ZBTB7A	3	BP
GO:0030218	erythrocyte differentiation	2022-02-21	112/17910	0.00753145	0.0448813	0.0289609	HIPK2/ZBTB7A	2	BP
GO:0051276	chromosome organization	2022-05-21	1097/17910	0.00762574	0.0451362	0.0291253	SIN3A/PRDM5/MPHOSPH8/ZBTB7A/RSF1	5	BP
GO:0017015	regulation of transforming growth factor beta receptor signaling pathway	2022-02-21	115/17910	0.00792544	0.0465952	0.0300668	HIPK2/ZBTB7A	2	BP
GO:0030578	PML body organization	2022-01-21	7/17910	0.00818026	0.0469101	0.03027	HIPK2	1	BP
GO:0050882	voluntary musculoskeletal movement	2022-01-21	7/17910	0.00818026	0.0469101	0.03027	HIPK2	1	BP
GO:0009165	nucleotide biosynthetic process	2022-03-21	360/17910	0.00818736	0.0469101	0.03027	CBFA2T3/ZBTB20/ZBTB7A	3	BP
GO:1903844	regulation of cellular response to transforming growth factor beta stimulus	2022-02-21	117/17910	0.0081932	0.0469101	0.03027	HIPK2/ZBTB7A	2	BP
GO:1901293	nucleoside phosphate biosynthetic process	2022-03-21	365/17910	0.00850222	0.0479983	0.0309722	CBFA2T3/ZBTB20/ZBTB7A	3	BP
GO:0006732	coenzyme metabolic process	2022-03-21	366/17910	0.00856604	0.0479983	0.0309722	CBFA2T3/ZBTB20/ZBTB7A	3	BP
GO:0009893	positive regulation of metabolic process	2022-09-21	3313/17910	0.00859384	0.0479983	0.0309722	ZBTB38/HIPK2/CBFA2T3/SIN3A/ZBTB17/ZBTB20/MPHOSPH8/DDX17/RSF1	9	BP
GO:0034101	erythrocyte homeostasis	2022-02-21	120/17910	0.00860243	0.0479983	0.0309722	HIPK2/ZBTB7A	2	BP
GO:0090101	negative regulation of transmembrane receptor protein serine/threonine kinase signaling pathway	2022-02-21	121/17910	0.00874085	0.048462	0.0312714	HIPK2/ZBTB7A	2	BP
GO:0032993	protein-DNA complex	2022-02-20	187/18675	0.0168329	0.0485564	0.0299857	ZBTB17/MPHOSPH8	2	CC
GO:0018205	peptidyl-lysine modification	2022-03-21	376/17910	0.00921999	0.0507969	0.0327781	SIN3A/PRDM5/RSF1	3	BP
GO:0030518	intracellular steroid hormone receptor signaling pathway	2022-02-21	128/17910	0.00973784	0.0529835	0.0341891	ZBTB7A/DDX17	2	BP
GO:0071333	cellular response to glucose stimulus	2022-02-21	128/17910	0.00973784	0.0529835	0.0341891	SIN3A/ZBTB20	2	BP
GO:0000978	RNA polymerase II proximal promoter sequence-specific DNA binding	2022-03-20	432/16967	0.0135416	0.0535122	0.0348474	PRDM5/ZBTB17/ZNF148	3	MF
GO:0003682	chromatin binding	2022-03-20	437/16967	0.013966	0.0535122	0.0348474	SIN3B/SIN3A/MPHOSPH8	3	MF
GO:0001222	transcription corepressor binding	2022-01-20	12/16967	0.0140583	0.0535122	0.0348474	ZBTB7A	1	MF
GO:0071331	cellular response to hexose stimulus	2022-02-21	130/17910	0.0100316	0.0542451	0.0350031	SIN3A/ZBTB20	2	BP
GO:0042770	signal transduction in response to DNA damage	2022-02-21	131/17910	0.01018	0.054376	0.0350876	HIPK2/HIC1	2	BP
GO:0071326	cellular response to monosaccharide stimulus	2022-02-21	131/17910	0.01018	0.054376	0.0350876	SIN3A/ZBTB20	2	BP
GO:0061072	iris morphogenesis	2022-01-21	9/17910	0.0105057	0.0554399	0.0357741	HIPK2	1	BP
GO:1903715	regulation of aerobic respiration	2022-01-21	9/17910	0.0105057	0.0554399	0.0357741	CBFA2T3	1	BP
GO:0000987	proximal promoter sequence-specific DNA binding	2022-03-20	452/16967	0.0152847	0.0563624	0.0367034	PRDM5/ZBTB17/ZNF148	3	MF
GO:0019216	regulation of lipid metabolic process	2022-03-21	402/17910	0.0110556	0.0578302	0.0373166	SIN3B/SIN3A/ZBTB20	3	BP
GO:2000058	regulation of ubiquitin-dependent protein catabolic process	2022-02-21	137/17910	0.0110907	0.0578302	0.0373166	HIPK2/CBFA2T3	2	BP
GO:0010557	positive regulation of macromolecule biosynthetic process	2022-06-21	1698/17910	0.0112078	0.0580949	0.0374873	ZBTB38/HIPK2/SIN3A/ZBTB17/DDX17/RSF1	6	BP
GO:0060968	regulation of gene silencing	2022-02-21	139/17910	0.0114021	0.0584106	0.0376911	SIN3A/MPHOSPH8	2	BP
GO:0071322	cellular response to carbohydrate stimulus	2022-02-21	139/17910	0.0114021	0.0584106	0.0376911	SIN3A/ZBTB20	2	BP
GO:0043900	regulation of multi-organism process	2022-03-21	408/17910	0.0115073	0.0586071	0.0378179	SIN3A/MPHOSPH8/RSF1	3	BP
GO:0090309	positive regulation of methylation-dependent chromatin silencing	2022-01-21	10/17910	0.0116665	0.0590745	0.0381194	MPHOSPH8	1	BP
GO:0001678	cellular glucose homeostasis	2022-02-21	142/17910	0.0118763	0.0597911	0.0385819	SIN3A/ZBTB20	2	BP
GO:0002262	myeloid cell homeostasis	2022-02-21	145/17910	0.0123592	0.0618665	0.039921	HIPK2/ZBTB7A	2	BP
GO:0016570	histone modification	2022-03-21	420/17910	0.0124428	0.0619312	0.0399628	SIN3A/PRDM5/RSF1	3	BP
GO:0042393	histone binding	2022-02-20	174/16967	0.0176001	0.0629338	0.0409827	MPHOSPH8/RSF1	2	MF
GO:0043619	regulation of transcription from RNA polymerase II promoter in response to oxidative stress	2022-01-21	11/17910	0.012826	0.063478	0.0409609	SIN3A	1	BP
GO:0046394	carboxylic acid biosynthetic process	2022-03-21	426/17910	0.0129266	0.0636164	0.0410502	CBFA2T3/ZBTB20/ZBTB7A	3	BP
GO:0016053	organic acid biosynthetic process	2022-03-21	427/17910	0.0130083	0.0636607	0.0410788	CBFA2T3/ZBTB20/ZBTB7A	3	BP
GO:0016573	histone acetylation	2022-02-21	151/17910	0.0133505	0.0649722	0.0419251	SIN3A/RSF1	2	BP
GO:0031329	regulation of cellular catabolic process	2022-04-21	814/17910	0.0136613	0.0661176	0.0426642	HIPK2/CBFA2T3/ZBTB20/ZBTB7A	4	BP
GO:0045869	negative regulation of single stranded viral RNA replication via double stranded DNA intermediate	2022-01-21	12/17910	0.0139842	0.0665306	0.0429307	MPHOSPH8	1	BP
GO:0062012	regulation of small molecule metabolic process	2022-03-21	439/17910	0.014012	0.0665306	0.0429307	CBFA2T3/ZBTB20/ZBTB7A	3	BP
GO:0008380	RNA splicing	2022-03-21	440/17910	0.0140976	0.0665306	0.0429307	FAM172A/ZBTB7A/DDX17	3	BP
GO:0006338	chromatin remodeling	2022-02-21	156/17910	0.0142023	0.0665306	0.0429307	ZBTB7A/RSF1	2	BP
GO:0018393	internal peptidyl-lysine acetylation	2022-02-21	156/17910	0.0142023	0.0665306	0.0429307	SIN3A/RSF1	2	BP
GO:0090288	negative regulation of cellular response to growth factor stimulus	2022-02-21	156/17910	0.0142023	0.0665306	0.0429307	HIPK2/ZBTB7A	2	BP
GO:0006475	internal protein amino acid acetylation	2022-02-21	161/17910	0.0150773	0.0698086	0.0450459	SIN3A/RSF1	2	BP
GO:0045820	negative regulation of glycolytic process	2022-01-21	13/17910	0.0151411	0.0698086	0.0450459	CBFA2T3	1	BP
GO:0090308	regulation of methylation-dependent chromatin silencing	2022-01-21	13/17910	0.0151411	0.0698086	0.0450459	MPHOSPH8	1	BP
GO:0051100	negative regulation of binding	2022-02-21	162/17910	0.0152551	0.0699656	0.0451473	SIN3A/RSF1	2	BP
GO:0018394	peptidyl-lysine acetylation	2022-02-21	164/17910	0.0156133	0.0708943	0.0457465	SIN3A/RSF1	2	BP
GO:0030097	hemopoiesis	2022-04-21	847/17910	0.0156194	0.0708943	0.0457465	HIPK2/CBFA2T3/SIN3A/ZBTB7A	4	BP
GO:0010628	positive regulation of gene expression	2022-06-21	1827/17910	0.0157792	0.0709506	0.0457828	ZBTB38/HIPK2/SIN3A/ZBTB17/DDX17/RSF1	6	BP
GO:1902275	regulation of chromatin organization	2022-02-21	165/17910	0.0157938	0.0709506	0.0457828	SIN3A/MPHOSPH8	2	BP
GO:0035067	negative regulation of histone acetylation	2022-01-21	14/17910	0.0162968	0.0721008	0.046525	SIN3A	1	BP
GO:0043517	positive regulation of DNA damage response, signal transduction by p53 class mediator	2022-01-21	14/17910	0.0162968	0.0721008	0.046525	HIC1	1	BP
GO:1903351	cellular response to dopamine	2022-01-21	14/17910	0.0162968	0.0721008	0.046525	SIN3A	1	BP
GO:2001252	positive regulation of chromosome organization	2022-02-21	169/17910	0.0165248	0.0727422	0.0469389	SIN3A/MPHOSPH8	2	BP
GO:0010604	positive regulation of macromolecule metabolic process	2022-08-21	3041/17910	0.0172784	0.0738509	0.0476544	ZBTB38/HIPK2/CBFA2T3/SIN3A/ZBTB17/MPHOSPH8/DDX17/RSF1	8	BP
GO:0030812	negative regulation of nucleotide catabolic process	2022-01-21	15/17910	0.0174511	0.0738509	0.0476544	CBFA2T3	1	BP
GO:0042754	negative regulation of circadian rhythm	2022-01-21	15/17910	0.0174511	0.0738509	0.0476544	SIN3A	1	BP
GO:0043249	erythrocyte maturation	2022-01-21	15/17910	0.0174511	0.0738509	0.0476544	ZBTB7A	1	BP
GO:0045091	regulation of single stranded viral RNA replication via double stranded DNA intermediate	2022-01-21	15/17910	0.0174511	0.0738509	0.0476544	MPHOSPH8	1	BP
GO:0051198	negative regulation of coenzyme metabolic process	2022-01-21	15/17910	0.0174511	0.0738509	0.0476544	CBFA2T3	1	BP
GO:0060766	negative regulation of androgen receptor signaling pathway	2022-01-21	15/17910	0.0174511	0.0738509	0.0476544	ZBTB7A	1	BP
GO:1903350	response to dopamine	2022-01-21	15/17910	0.0174511	0.0738509	0.0476544	SIN3A	1	BP
GO:0090568	nuclear transcriptional repressor complex	2022-01-20	26/18675	0.0274933	0.0763703	0.047162	ZBTB7A	1	CC
GO:1901796	regulation of signal transduction by p53 class mediator	2022-02-21	179/17910	0.0184147	0.076531	0.0493837	HIPK2/HIC1	2	BP
GO:0048534	hematopoietic or lymphoid organ development	2022-04-21	890/17910	0.0184297	0.076531	0.0493837	HIPK2/CBFA2T3/SIN3A/ZBTB7A	4	BP
GO:0030575	nuclear body organization	2022-01-21	16/17910	0.0186041	0.076531	0.0493837	HIPK2	1	BP
GO:0039692	single stranded viral RNA replication via double stranded DNA intermediate	2022-01-21	16/17910	0.0186041	0.076531	0.0493837	MPHOSPH8	1	BP
GO:2001170	negative regulation of ATP biosynthetic process	2022-01-21	16/17910	0.0186041	0.076531	0.0493837	CBFA2T3	1	BP
GO:0043401	steroid hormone mediated signaling pathway	2022-02-21	180/17910	0.0186086	0.076531	0.0493837	ZBTB7A/DDX17	2	BP
GO:0007179	transforming growth factor beta receptor signaling pathway	2022-02-21	184/17910	0.0193927	0.0793831	0.0512242	HIPK2/ZBTB7A	2	BP
GO:0006397	mRNA processing	2022-03-21	499/17910	0.0196879	0.0795307	0.0513194	FAM172A/ZBTB7A/DDX17	3	BP
GO:0006978	DNA damage response, signal transduction by p53 class mediator resulting in transcription of p21 class mediator	2022-01-21	17/17910	0.0197559	0.0795307	0.0513194	HIPK2	1	BP
GO:2000757	negative regulation of peptidyl-lysine acetylation	2022-01-21	17/17910	0.0197559	0.0795307	0.0513194	SIN3A	1	BP
GO:0009150	purine ribonucleotide metabolic process	2022-03-21	500/17910	0.0197919	0.0795307	0.0513194	CBFA2T3/ZBTB20/ZBTB7A	3	BP
GO:0006091	generation of precursor metabolites and energy	2022-03-21	502/17910	0.0200008	0.0800031	0.0516242	CBFA2T3/ZBTB20/ZBTB7A	3	BP
GO:0009894	regulation of catabolic process	2022-04-21	916/17910	0.0202751	0.0807316	0.0520943	HIPK2/CBFA2T3/ZBTB20/ZBTB7A	4	BP
GO:0009749	response to glucose	2022-02-21	190/17910	0.0205948	0.0813952	0.0525225	SIN3A/ZBTB20	2	BP
GO:0006346	methylation-dependent chromatin silencing	2022-01-21	18/17910	0.0209063	0.0813952	0.0525225	MPHOSPH8	1	BP
GO:0030809	negative regulation of nucleotide biosynthetic process	2022-01-21	18/17910	0.0209063	0.0813952	0.0525225	CBFA2T3	1	BP
GO:0042772	DNA damage response, signal transduction resulting in transcription	2022-01-21	18/17910	0.0209063	0.0813952	0.0525225	HIPK2	1	BP
GO:1900372	negative regulation of purine nucleotide biosynthetic process	2022-01-21	18/17910	0.0209063	0.0813952	0.0525225	CBFA2T3	1	BP
GO:0009259	ribonucleotide metabolic process	2022-03-21	514/17910	0.0212802	0.0824841	0.0532252	CBFA2T3/ZBTB20/ZBTB7A	3	BP
GO:0006473	protein acetylation	2022-02-21	195/17910	0.02162	0.0830664	0.0536009	SIN3A/RSF1	2	BP
GO:0009746	response to hexose	2022-02-21	195/17910	0.02162	0.0830664	0.0536009	SIN3A/ZBTB20	2	BP
GO:0002520	immune system development	2022-04-21	938/17910	0.0219244	0.0838682	0.0541183	HIPK2/CBFA2T3/SIN3A/ZBTB7A	4	BP
GO:2000678	negative regulation of transcription regulatory region DNA binding	2022-01-21	19/17910	0.0220555	0.0840026	0.054205	SIN3A	1	BP
GO:1903050	regulation of proteolysis involved in cellular protein catabolic process	2022-02-21	198/17910	0.0222453	0.0843588	0.0544348	HIPK2/CBFA2T3	2	BP
GO:0048762	mesenchymal cell differentiation	2022-02-21	199/17910	0.0224554	0.0847885	0.0547121	FAM172A/DDX17	2	BP
GO:0000803	sex chromosome	2022-01-20	30/18675	0.0316588	0.0848002	0.0523679	SIN3B	1	CC
GO:0071310	cellular response to organic substance	2022-07-21	2564/17910	0.0226639	0.0848534	0.054754	HIPK2/SIN3A/PRDM5/ZBTB17/ZBTB20/ZBTB7A/DDX17	7	BP
GO:0034284	response to monosaccharide	2022-02-21	200/17910	0.0226663	0.0848534	0.054754	SIN3A/ZBTB20	2	BP
GO:0001223	transcription coactivator binding	2022-01-20	21/16967	0.0244786	0.084955	0.0553231	ZBTB17	1	MF
GO:0006163	purine nucleotide metabolic process	2022-03-21	528/17910	0.0228293	0.0850998	0.054913	CBFA2T3/ZBTB20/ZBTB7A	3	BP
GO:0019693	ribose phosphate metabolic process	2022-03-21	531/17910	0.0231692	0.0853389	0.0550673	CBFA2T3/ZBTB20/ZBTB7A	3	BP
GO:0045821	positive regulation of glycolytic process	2022-01-21	20/17910	0.0232034	0.0853389	0.0550673	ZBTB20	1	BP
GO:2001014	regulation of skeletal muscle cell differentiation	2022-01-21	20/17910	0.0232034	0.0853389	0.0550673	DDX17	1	BP
GO:0071407	cellular response to organic cyclic compound	2022-03-21	532/17910	0.0232831	0.0853389	0.0550673	SIN3A/ZBTB7A/DDX17	3	BP
GO:0050792	regulation of viral process	2022-02-21	204/17910	0.0235184	0.0858421	0.055392	MPHOSPH8/RSF1	2	BP
GO:0005667	transcription factor complex	2022-02-20	270/18675	0.0333405	0.0862255	0.053248	HIPK2/SIN3A	2	CC
GO:0006259	DNA metabolic process	2022-04-21	963/17910	0.0238982	0.0868663	0.0560529	ZBTB38/SIN3A/MPHOSPH8/ZBTB7A	4	BP
GO:0005720	nuclear heterochromatin	2022-01-20	33/18675	0.0347717	0.0869293	0.0536827	MPHOSPH8	1	CC
GO:0002089	lens morphogenesis in camera-type eye	2022-01-21	21/17910	0.02435	0.0870636	0.0561802	HIPK2	1	BP
GO:0036150	phosphatidylserine acyl-chain remodeling	2022-01-21	21/17910	0.02435	0.0870636	0.0561802	OSBPL5	1	BP
GO:1901798	positive regulation of signal transduction by p53 class mediator	2022-01-21	21/17910	0.02435	0.0870636	0.0561802	HIC1	1	BP
GO:1901984	negative regulation of protein acetylation	2022-01-21	21/17910	0.02435	0.0870636	0.0561802	SIN3A	1	BP
GO:0051186	cofactor metabolic process	2022-03-21	543/17910	0.0245568	0.0874461	0.056427	CBFA2T3/ZBTB20/ZBTB7A	3	BP
GO:0007398	ectoderm development	2022-01-21	22/17910	0.0254953	0.0889796	0.0574165	ZBTB17	1	BP
GO:0010842	retina layer formation	2022-01-21	22/17910	0.0254953	0.0889796	0.0574165	HIPK2	1	BP
GO:0030813	positive regulation of nucleotide catabolic process	2022-01-21	22/17910	0.0254953	0.0889796	0.0574165	ZBTB20	1	BP
GO:0051195	negative regulation of cofactor metabolic process	2022-01-21	22/17910	0.0254953	0.0889796	0.0574165	CBFA2T3	1	BP
GO:0051197	positive regulation of coenzyme metabolic process	2022-01-21	22/17910	0.0254953	0.0889796	0.0574165	ZBTB20	1	BP
GO:0009755	hormone-mediated signaling pathway	2022-02-21	215/17910	0.0259291	0.0897783	0.0579319	ZBTB7A/DDX17	2	BP
GO:0090092	regulation of transmembrane receptor protein serine/threonine kinase signaling pathway	2022-02-21	215/17910	0.0259291	0.0897783	0.0579319	HIPK2/ZBTB7A	2	BP
GO:0033558	protein deacetylase activity	2022-01-20	23/16967	0.0267799	0.0902867	0.0587951	SIN3A	1	MF
GO:0070273	phosphatidylinositol-4-phosphate binding	2022-01-20	24/16967	0.0279287	0.091544	0.0596139	OSBPL5	1	MF
GO:0072521	purine-containing compound metabolic process	2022-03-21	560/17910	0.0265994	0.0917366	0.0591956	CBFA2T3/ZBTB20/ZBTB7A	3	BP
GO:0034504	protein localization to nucleus	2022-02-21	223/17910	0.0277435	0.0950669	0.0613445	SIN3A/ZBTB7A	2	BP
GO:0010971	positive regulation of G2/M transition of mitotic cell cycle	2022-01-21	24/17910	0.0277821	0.0950669	0.0613445	SIN3A	1	BP
GO:0009743	response to carbohydrate	2022-02-21	224/17910	0.0279739	0.0953506	0.0615276	SIN3A/ZBTB20	2	BP
GO:0035035	histone acetyltransferase binding	2022-01-20	26/16967	0.0302223	0.0963847	0.0627661	ZBTB7A	1	MF
GO:0000788	nuclear nucleosome	2022-01-20	38/18675	0.0399389	0.0966263	0.059671	MPHOSPH8	1	CC
GO:0042593	glucose homeostasis	2022-02-21	227/17910	0.0286696	0.0970768	0.0626415	SIN3A/ZBTB20	2	BP
GO:0033500	carbohydrate homeostasis	2022-02-21	228/17910	0.0289031	0.0970768	0.0626415	SIN3A/ZBTB20	2	BP
GO:0001702	gastrulation with mouth forming second	2022-01-21	25/17910	0.0289236	0.0970768	0.0626415	ZBTB17	1	BP
GO:0048596	embryonic camera-type eye morphogenesis	2022-01-21	25/17910	0.0289236	0.0970768	0.0626415	HIPK2	1	BP
GO:1903362	regulation of cellular protein catabolic process	2022-02-21	230/17910	0.0293724	0.098207	0.0633708	HIPK2/CBFA2T3	2	BP
GO:0051607	defense response to virus	2022-02-21	231/17910	0.0296082	0.0983282	0.063449	SIN3A/DDX17	2	BP
GO:0043903	regulation of symbiosis, encompassing mutualism through parasitism	2022-02-21	232/17910	0.0298448	0.0983282	0.063449	MPHOSPH8/RSF1	2	BP
GO:0002230	positive regulation of defense response to virus by host	2022-01-21	26/17910	0.0300638	0.0983282	0.063449	SIN3A	1	BP
GO:1903579	negative regulation of ATP metabolic process	2022-01-21	26/17910	0.0300638	0.0983282	0.063449	CBFA2T3	1	BP
GO:0043543	protein acylation	2022-02-21	233/17910	0.0300821	0.0983282	0.063449	SIN3A/RSF1	2	BP
GO:0071560	cellular response to transforming growth factor beta stimulus	2022-02-21	233/17910	0.0300821	0.0983282	0.063449	HIPK2/ZBTB7A	2	BP
GO:0005975	carbohydrate metabolic process	2022-03-21	589/17910	0.0302919	0.0986457	0.0636539	CBFA2T3/ZBTB20/ZBTB7A	3	BP
