# Supplementary material for: Identification of ZBTB4 as an immunological biomarker that can inhibit the proliferation and invasion of pancreatic cancer
Source: BMC Cancer. 2023 Mar 22;23:263. doi: 10.1186/s12885-023-10749-x (PMC10035130; doi:10.1186/s12885-023-10749-x)
Supplement: Supplementary file 7 — Additional file 7: Table S5. KEGG enrichment analysis of the ZBTB4 and its interacting genes. [file 12885_2023_10749_MOESM7_ESM.xls]

## Sheet: Sheet1
Table S5.KEGG enrichment analysis of the ZBTB4 and its interacting genes
Description	GENERatio	BgRatio	Pvalue	p.adjust	qvalue	Count	GeneID	Other
Transcriptional misregulation in cancer	2/5	186/7914	0.00524358	0.0524358	0.0441565	2	SIN3A/ZBTB17	Human Diseases
Cholesterol metabolism	1/5	50/7914	0.0312007	0.280807	0.127084	1	OSBPL5	Organismal Systems
Small cell lung cancer	1/5	92/7914	0.0568031	0.454425	0.127084	1	ZBTB17	Human Diseases
Thyroid hormone signaling pathway	1/5	119/7914	0.0729738	0.510817	0.127084	1	SIN3A	Organismal Systems
Cell cycle	1/5	124/7914	0.0759439	0.510817	0.127084	1	ZBTB17	Cellular Processes
Cellular senescence	1/5	160/7914	0.0971046	0.510817	0.127084	1	HIPK2	Cellular Processes
Huntington disease	1/5	193/7914	0.11616	0.510817	0.127084	1	SIN3A	Human Diseases
Epstein-Barr virus infection	1/5	201/7914	0.12073	0.510817	0.127084	1	SIN3A	Human Diseases
Herpes simplex virus 1 infection	1/5	491/7914	0.274093	0.548187	0.24671	1	ZNF420	Human Diseases
Pathways in cancer	1/5	530/7914	0.292968	0.548187	0.24671	1	ZBTB17	Human Diseases
